# Supplementary material for: Graft-Versus-Host Disease Prophylaxis with Antithymocyte Globulin in Patients Receiving Stem Cell Transplantation from Unrelated Donors: An Observational Retrospective Single-Center Study
Source: Cancers (Basel). 2023 May 15;15(10):2761. doi: 10.3390/cancers15102761 (PMC10216361; doi:10.3390/cancers15102761)
Supplement: Supplementary file 1 [file cancers-15-02761-s001.zip]

Archive with 1 entries (1 files):
- cancers-2253864-supplementary.pdf
